# Supplementary material for: Mitochondrial Genomes of Mammals from the Brazilian Cerrado and Phylogenetic Considerations for the Orders Artiodactyla, Carnivora, and Chiroptera (Chordata: Mammalia)
Source: Life (Basel). 2024 Dec 3;14(12):1597. doi: 10.3390/life14121597 (PMC11676698; doi:10.3390/life14121597)
Supplement: Supplementary file 1 [file life-14-01597-s001.zip]

Archive with 4 entries (4 files):
- Supplementary Material A.pdf
- Supplementary Material B.pdf
- Supplementary Material C.pdf
- Supplementary Material D.pdf
